# Supplementary material for: H3K27me3 of Rnf19a promotes neuroinflammatory response during Japanese encephalitis virus infection
Source: J Neuroinflammation. 2023 Jul 21;20:168. doi: 10.1186/s12974-023-02852-4 (PMC10362728; doi:10.1186/s12974-023-02852-4)
Supplement: Supplementary file 7 — Additional file 7: S7. [file 12974_2023_2852_MOESM7_ESM.xlsx]

## Sheet: peakanno_macs2_edger_detail
Dataset S1: H3K27me3 target gene profile in JEV infected BV2 cells by ChIP-sequencing
	X	chr	start	end	width	fold_change	sig	annotation	SYMBOL	GENENAME
1	1	chrX	39458442	39458764	323	2.91	up	Distal Intergenic	Cypt15	cysteine-rich perinuclear theca 15
2	2	chr6	89107504	89107848	345	2.57	up	Exon (ENSMUST00000168837.6/232217, exon 3 of 3)	4933427D06Rik	RIKEN cDNA 4933427D06 gene
3	3	chr13	103966763	103967137	375	2.63	up	Intron (ENSMUST00000225228.1/ENSMUST00000225228.1, intron 1 of 1)	Erbin	Erbb2 interacting protein
4	4	chr15	58396958	58397337	380	2.02	up	Distal Intergenic	Anxa13	annexin A13
5	5	chr2	152060633	152061016	384	2.18	up	Distal Intergenic	Scrt2	scratch family zinc finger 2
6	6	chr9	20863105	20863493	389	3.35	up	Distal Intergenic	A230050P20Rik	RIKEN cDNA A230050P20 gene
7	7	chr11	66077479	66077870	392	2.15	up	Intron (ENSMUST00000080665.9/237806, intron 22 of 68)	Dnah9	dynein, axonemal, heavy chain 9
8	8	chr9	108964223	108964636	414	3.7	up	Exon (ENSMUST00000112070.7/12836, exon 35 of 119)	Col7a1	collagen, type VII, alpha 1
9	9	chr2	177842661	177843110	450	2.63	up	Promoter (2-3kb)	Gm14325	predicted gene 14325
10	10	chr4	136634393	136634885	493	3.25	up	Intron (ENSMUST00000178843.2/242707, intron 6 of 7)	Lactbl1	lactamase, beta-like 1
11	11	chr13	19481438	19481945	508	2.12	up	Intron (ENSMUST00000221607.1/319466, intron 3 of 3)	9330199G10Rik	RIKEN cDNA 9330199G10 gene
12	12	chr13	106713179	106713701	523	3.94	up	Distal Intergenic	Ipo11	importin 11
13	13	chr5	52888241	52888769	529	2.75	up	Distal Intergenic	Anapc4	anaphase promoting complex subunit 4
14	14	chr12	83370475	83371005	531	3.56	up	Exon (ENSMUST00000178756.7/70127, exon 2 of 11)	Dpf3	D4, zinc and double PHD fingers, family 3
15	15	chr15	101807440	101807988	549	1.86	up	Downstream (2-3kb)	Krt73	keratin 73
16	16	chr12	103981431	103981983	553	-1.73	down	Intron (ENSMUST00000120251.8/380780, intron 4 of 4)	Serpina11	serine (or cysteine) peptidase inhibitor, clade A (alpha-1 antiproteinase, antitrypsin), member 11
17	17	chr5	123185906	123186463	558	2.24	up	Intron (ENSMUST00000199260.4/67151, intron 1 of 3)	Hpd	4-hydroxyphenylpyruvic acid dioxygenase
18	18	chr19	29945720	29946281	562	-3.39	down	Promoter (<=1kb)	Il33	interleukin 33
19	19	chr4	134437103	134437671	569	2.24	up	Distal Intergenic	1700021N21Rik	RIKEN cDNA 1700021N21 gene
20	20	chr15	36326586	36327176	591	3.55	up	Distal Intergenic	Rnf19a	ring finger protein 19A
21	21	chr8	122194293	122194894	602	2.78	up	Intron (ENSMUST00000127664.1/108148, intron 1 of 15)	Zfpm1	zinc finger protein, multitype 1
22	22	chr15	29105966	29106599	634	2.99	up	Distal Intergenic	Mir3964	microRNA 3964
23	23	chr10	85514773	85515451	679	1.8	up	Intron (ENSMUST00000105307.7/74007, intron 1 of 16)	Btbd11	BTB (POZ) domain containing 11
24	24	chr12	70929924	70930604	681	2.29	up	Distal Intergenic	Actr10	ARP10 actin-related protein 10
25	25	chr6	127015126	127015807	682	2.41	up	Promoter (<=1kb)	Fgf6	fibroblast growth factor 6
26	26	chr3	106660483	106661172	690	2.24	up	Distal Intergenic	Lrif1	ligand dependent nuclear receptor interacting factor 1
27	27	chr12	53402258	53402955	698	2.14	up	Intron (ENSMUST00000223358.1/27386, intron 1 of 10)	Npas3	neuronal PAS domain protein 3
28	28	chr14	45565157	45565860	704	1.91	up	Exon (ENSMUST00000228948.1/ENSMUST00000228948.1, exon 1 of 2)	4930527F14Rik	RIKEN cDNA 4930527F14 gene
29	29	chr1	119195847	119196560	714	2.56	up	Distal Intergenic	Gli2	GLI-Kruppel family member GLI2
30	30	chr1	51706010	51706736	727	3.19	up	Intron (ENSMUST00000186769.1/ENSMUST00000186769.1, intron 1 of 1)	Myo1b	myosin IB
31	31	chr8	106453975	106454707	733	2.18	up	Distal Intergenic	Zfp90	zinc finger protein 90
32	32	chr11	61037903	61038636	734	2.67	up	Intron (ENSMUST00000089184.10/16515, intron 1 of 1)	Kcnj12	potassium inwardly-rectifying channel, subfamily J, member 12
33	33	chr2	165597561	165598297	737	2.07	up	Promoter (2-3kb)	Eya2	EYA transcriptional coactivator and phosphatase 2
34	34	chr12	76998626	76999364	739	1.91	up	Intron (ENSMUST00000219581.1/ENSMUST00000219581.1, intron 2 of 3)	Max	Max protein
35	35	chr15	40171441	40172183	743	-1.66	down	Distal Intergenic	Gm33301	predicted gene, 33301
36	36	chr17	13589905	13590661	757	-2.98	down	Intron (ENSMUST00000185626.6/72578, intron 1 of 5)	2700054A10Rik	RIKEN cDNA 2700054A10 gene
37	37	chrX	19412726	19413485	760	2.34	up	Distal Intergenic	Tex13c3	TEX13 family member C3
38	38	chr11	114868194	114868958	765	3.33	up	3' UTR	Gprc5c	G protein-coupled receptor, family C, group 5, member C
39	39	chr2	11893233	11894005	773	2.58	up	Distal Intergenic	Ankrd16	ankyrin repeat domain 16
40	40	chr13	108310868	108311647	780	2.47	up	Distal Intergenic	Depdc1b	DEP domain containing 1B
41	41	chr1	133935424	133936204	781	2.43	up	Distal Intergenic	Prelp	proline arginine-rich end leucine-rich repeat
42	42	chr2	105134497	105135284	788	1.99	up	Intron (ENSMUST00000143043.7/22431, intron 3 of 9)	Wt1	Wilms tumor 1 homolog
43	43	chr8	84588237	84589034	798	3.27	up	Exon (ENSMUST00000121390.7/12286, exon 30 of 47)	Cacna1a	calcium channel, voltage-dependent, P/Q type, alpha 1A subunit
44	44	chr5	24093506	24094304	799	3.16	up	Distal Intergenic	Klhl7	kelch-like 7
45	45	chr14	49126978	49127784	807	1.95	up	Distal Intergenic	Ap5m1	adaptor-related protein complex 5, mu 1 subunit
46	46	chr17	80363011	80363848	838	2.02	up	Intron (ENSMUST00000068175.5/381112, intron 9 of 17)	Arhgef33	Rho guanine nucleotide exchange factor (GEF) 33
47	47	chr11	94175299	94176137	839	2.26	up	Distal Intergenic	Tob1	transducer of ErbB-2.1
48	48	chr7	3819011	3819879	869	2.26	up	Intron (ENSMUST00000153846.7/ENSMUST00000153846.7, intron 9 of 9)	Pira2	paired-Ig-like receptor A2
49	49	chr5	142516780	142517650	871	2.43	up	Intron (ENSMUST00000063635.14/231858, intron 2 of 14)	Radil	Ras association and DIL domains
50	50	chr11	93527702	93528583	882	2.8	up	Intron (ENSMUST00000042943.12/72605, intron 5 of 9)	Utp18	UTP18 small subunit processome component
51	51	chr10	78038998	78039879	882	2.92	up	Promoter (<=1kb)	Aire	autoimmune regulator (autoimmune polyendocrinopathy candidiasis ectodermal dystrophy)
52	52	chr17	46605319	46606223	905	2.19	up	Intron (ENSMUST00000181301.1/ENSMUST00000181301.1, intron 2 of 2)	Ptk7	PTK7 protein tyrosine kinase 7
53	53	chr17	34145170	34146080	911	2.12	up	Promoter (<=1kb)	H2-DMb2	histocompatibility 2, class II, locus Mb2
54	54	chr8	46339709	46340620	912	-1.95	down	Distal Intergenic	Helt	helt bHLH transcription factor
55	55	chr3	85753157	85754073	917	-2.43	down	Intron (ENSMUST00000154148.7/99889, intron 3 of 9)	Fam160a1	family with sequence similarity 160, member A1
56	56	chr6	40463528	40464447	920	2.01	up	Exon (ENSMUST00000038907.8/381759, exon 11 of 12)	Ssbp1	single-stranded DNA binding protein 1
57	57	chr11	50950124	50951044	921	2.49	up	Promoter (1-2kb)	Prop1	paired like homeodomain factor 1
58	58	chr2	125053916	125054855	940	2.5	up	Distal Intergenic	Slc24a5	solute carrier family 24, member 5
59	59	chr9	69600611	69601558	948	2.45	up	Distal Intergenic	Anxa2	annexin A2
60	60	chr8	120229666	120230621	956	1.69	up	Promoter (1-2kb)	Gse1	genetic suppressor element 1, coiled-coil protein
61	61	chr8	47925039	47926024	986	3.93	up	Intron (ENSMUST00000057561.8/52357, intron 1 of 22)	Wwc2	WW, C2 and coiled-coil domain containing 2
62	62	chrX	136180879	136181877	999	2.47	up	Promoter (1-2kb)	Mir6383	microRNA 6383
63	63	chr1	167128081	167129095	1015	-1.64	down	Distal Intergenic	Uck2	uridine-cytidine kinase 2
64	64	chr1	35252983	35254009	1027	2.37	up	Distal Intergenic	Plekhb2	pleckstrin homology domain containing, family B (evectins) member 2
65	65	chr13	54701310	54702353	1044	1.47	up	Promoter (<=1kb)	Cdhr2	cadherin-related family member 2
66	66	chr16	92147016	92148079	1064	2.7	up	Intron (ENSMUST00000232677.1/121022, intron 2 of 3)	Mrps6	mitochondrial ribosomal protein S6
67	67	chr11	72571771	72572854	1084	4.02	up	Exon (ENSMUST00000120676.1/ENSMUST00000120676.1, exon 1 of 1)	Spns3	spinster homolog 3
68	68	chr2	150643555	150644640	1086	2.1	up	Intron (ENSMUST00000028944.3/68738, intron 2 of 13)	Acss1	acyl-CoA synthetase short-chain family member 1
69	69	chrX	166680184	166681271	1088	2.04	up	Intron (ENSMUST00000135086.1/382255, intron 6 of 8)	Gm1720	predicted gene 1720
70	70	chr2	164025257	164026372	1116	2.66	up	Promoter (<=1kb)	Pabpc1l	poly(A) binding protein, cytoplasmic 1-like
71	71	chr7	138961078	138962247	1170	2.43	up	Intron (ENSMUST00000106111.7/74004, intron 1 of 9)	Jakmip3	janus kinase and microtubule interacting protein 3
72	72	chrX	106227442	106228612	1171	2.6	up	Distal Intergenic	Taf9b	TATA-box binding protein associated factor 9B
73	73	chr11	33750724	33751914	1191	1.61	up	Intron (ENSMUST00000101368.8/70357, intron 1 of 7)	Kcnip1	Kv channel-interacting protein 1
74	74	chr11	83897244	83898458	1215	1.96	up	Intron (ENSMUST00000021016.9/21410, intron 8 of 8)	Ddx52	DEAD (Asp-Glu-Ala-Asp) box polypeptide 52
75	75	chr8	88494308	88495530	1223	2.8	up	Distal Intergenic	Nkd1	naked cuticle 1
76	76	chr8	121424397	121425634	1238	2.67	up	Intron (ENSMUST00000127664.1/108148, intron 1 of 15)	1700018B08Rik	RIKEN cDNA 1700018B08 gene
77	77	chr1	89455426	89456672	1247	2.94	up	Promoter (<=1kb)	Agap1	ArfGAP with GTPase domain, ankyrin repeat and PH domain 1
78	78	chr18	77731992	77733246	1255	2.9	up	Promoter (<=1kb)	A330094K24Rik	RIKEN cDNA A330094K24 gene
79	79	chr11	68332086	68333368	1283	1.48	up	Intron (ENSMUST00000021284.3/18208, intron 2 of 6)	Ntn1	netrin 1
80	80	chr12	77649937	77651226	1290	-1.66	down	Distal Intergenic	Fut8	fucosyltransferase 8
81	81	chr12	83314258	83315563	1306	1.81	up	Exon (ENSMUST00000147469.7/70127, exon 4 of 9)	Dpf3	D4, zinc and double PHD fingers, family 3
82	82	chr19	12387374	12388697	1324	-1.4	down	5' UTR	Olfr1440	olfactory receptor 1440
83	83	chr5	64416936	64418262	1327	2.31	up	Distal Intergenic	1700027F09Rik	RIKEN cDNA 1700027F09 gene
84	84	chr14	54004681	54006020	1340	-2.17	down	Distal Intergenic	Dad1	defender against cell death 1
85	85	chr10	78373756	78375102	1347	2.3	up	Distal Intergenic	Agpat3	1-acylglycerol-3-phosphate O-acyltransferase 3
86	86	chr7	100920512	100921892	1381	2.6	up	Intron (ENSMUST00000107032.2/207212, intron 1 of 20)	Arhgef17	Rho guanine nucleotide exchange factor (GEF) 17
87	87	chr19	53840356	53841772	1417	-1.44	down	Promoter (1-2kb)	Rbm20	RNA binding motif protein 20
88	88	chr17	42945388	42946826	1439	4.27	up	Distal Intergenic	Cd2ap	CD2-associated protein
89	89	chr7	120790007	120791459	1453	2.05	up	3' UTR	Vwa3a	von Willebrand factor A domain containing 3A
90	90	chr9	80047829	80049291	1463	1.81	up	Distal Intergenic	Senp6	SUMO/sentrin specific peptidase 6
91	91	chr17	7385696	7387245	1550	3.06	up	Promoter (<=1kb)	Unc93a2	unc-93 homolog A2
92	92	chr4	140501226	140502783	1558	1.74	up	Distal Intergenic	Arhgef10l	Rho guanine nucleotide exchange factor (GEF) 10-like
93	93	chr10	81284109	81285685	1577	1.77	up	Promoter (<=1kb)	Tjp3	tight junction protein 3
94	94	chr13	72622759	72624350	1592	1.76	up	Downstream (1-2kb)	Gm20554	predicted gene, 20554
95	95	chr2	145612488	145614096	1609	2.34	up	Exon (ENSMUST00000110007.7/94249, exon 13 of 17)	Slc24a3	solute carrier family 24 (sodium/potassium/calcium exchanger), member 3
96	96	chr16	30293111	30294723	1613	2.24	up	Distal Intergenic	Lrrc15	leucine rich repeat containing 15
97	97	chr5	138899969	138901759	1791	1.75	up	Distal Intergenic	Gm5294	predicted gene 5294
98	98	chr2	165686880	165688688	1809	2.3	up	Exon (ENSMUST00000088132.12/14049, exon 5 of 16)	Eya2	EYA transcriptional coactivator and phosphatase 2
99	99	chr14	53986857	53988703	1847	-1.59	down	Distal Intergenic	Dad1	defender against cell death 1
100	100	chr1	171371622	171373476	1855	1.71	up	Promoter (1-2kb)	Nectin4	nectin cell adhesion molecule 4
101	101	chr2	137113697	137115588	1892	1.88	up	Promoter (1-2kb)	Jag1	jagged 1
102	102	chr17	24830399	24832314	1916	-1.77	down	Intron (ENSMUST00000234372.1/75178, intron 8 of 12)	Hagh	hydroxyacyl glutathione hydrolase
103	103	chr4	107565438	107567392	1955	1.87	up	Intron (ENSMUST00000046005.8/230587, intron 3 of 10)	Glis1	GLIS family zinc finger 1
104	104	chr9	62552650	62554646	1997	2.86	up	Distal Intergenic	Coro2b	coronin, actin binding protein, 2B
105	105	chr17	17826222	17828257	2036	2.34	up	Promoter (<=1kb)	Spaca6	sperm acrosome associated 6
106	106	chr2	172715420	172717456	2037	2.11	up	Distal Intergenic	Tfap2c	transcription factor AP-2, gamma
107	107	chr6	89730605	89732661	2057	3.49	up	Distal Intergenic	Vmn1r41	vomeronasal 1 receptor 41
108	108	chr15	79589988	79592061	2074	-1.27	down	Exon (ENSMUST00000023065.7/13404, exon 7 of 14)	Dmc1	DNA meiotic recombinase 1
109	109	chr8	87757087	87759183	2097	2.51	up	Intron (ENSMUST00000165770.8/94187, intron 3 of 5)	Zfp423	zinc finger protein 423
110	110	chr11	85884655	85886787	2133	1.88	up	Promoter (<=1kb)	Tbx4	T-box 4
111	111	chr12	112212685	112214867	2183	1.56	up	Distal Intergenic	Kif26a	kinesin family member 26A
112	112	chr8	121229808	121232009	2202	1.8	up	Intron (ENSMUST00000127664.1/108148, intron 1 of 15)	Foxl1	forkhead box L1
113	113	chr2	156653615	156655894	2280	1.83	up	Intron (ENSMUST00000109567.9/228836, intron 1 of 12)	Dlgap4	DLG associated protein 4
114	114	chr17	23835324	23837606	2283	2.08	up	Promoter (<=1kb)	Prss33	protease, serine 33
115	115	chr3	93715822	93718170	2349	3	up	Distal Intergenic	Tdpoz1	TD and POZ domain containing 1
116	116	chr8	122252926	122255301	2376	2.33	up	Intron (ENSMUST00000127664.1/108148, intron 1 of 15)	Zfpm1	zinc finger protein, multitype 1
117	117	chrUn_JH584304	17008	19430	2423	-1.26	down	Distal Intergenic	Pisd-ps3	phosphatidylserine decarboxylase, pseudogene 3
118	118	chr4	150643476	150645955	2480	1.25	up	Promoter (<=1kb)	Slc45a1	solute carrier family 45, member 1
119	119	chr15	82509052	82511539	2488	2.19	up	Exon (ENSMUST00000230026.1/ENSMUST00000230026.1, exon 2 of 4)	Cyp2d12	cytochrome P450, family 2, subfamily d, polypeptide 12
120	120	chr2	168710948	168713445	2498	2.4	up	Promoter (<=1kb)	Atp9a	ATPase, class II, type 9A
121	121	chr8	47914807	47917453	2647	1.38	up	Intron (ENSMUST00000057561.8/52357, intron 2 of 22)	Wwc2	WW, C2 and coiled-coil domain containing 2
122	122	chr19	5477656	5480825	3170	1.43	up	Promoter (<=1kb)	Efemp2	epidermal growth factor-containing fibulin-like extracellular matrix protein 2
123	123	chr1	12991045	12994488	3444	2.33	up	Promoter (<=1kb)	Slco5a1	solute carrier organic anion transporter family, member 5A1
124	124	chr8	75220651	75224156	3506	1.61	up	3' UTR	Rasd2	RASD family, member 2
125	125	chr13	98699827	98703367	3541	2.13	up	Distal Intergenic	Tmem171	transmembrane protein 171
126	126	chr9	72724403	72727950	3548	1.26	up	Exon (ENSMUST00000034740.14/17999, exon 13 of 29)	Nedd4	neural precursor cell expressed, developmentally down-regulated 4
